# Supplementary material for: Astragalus wuqiaensis (Fabaceae, Papilionoideae, Astragaleae), a new species from Xinjiang, China
Source: PhytoKeys. 2026 Apr 1;272:133–43. doi: 10.3897/phytokeys.272.186990 (PMC13062785; doi:10.3897/phytokeys.272.186990)
Supplement: XML Treatment for Astragalus wuqiaensis [file phytokeys.272.186990-treatment1.xml]

<!DOCTYPE tp:taxon-treatment
  PUBLIC "-//TaxonX//DTD Taxonomic Treatment Publishing DTD v0 20100105//EN" "tax-treatment-NSO.dtd">
<tp:taxon-treatment xmlns:tp="http://www.plazi.org/taxpub"><tp:treatment-meta><kwd-group><label>Taxon classification</label><kwd>
                <named-content content-type="kingdom">Plantae </named-content>
              </kwd><kwd>
                <named-content content-type="order">Fabales</named-content>
              </kwd><kwd>
                <named-content content-type="family">Fabaceae</named-content>
              </kwd></kwd-group><mixed-citation publication-type="journal"><person-group><name><surname>Zeng</surname><given-names>Si-Wei</given-names></name><name><surname>Jiang</surname><given-names>Kai-Wen</given-names></name><name><surname>Luo</surname><given-names>Cheng-Wen</given-names></name><name><surname>Li</surname><given-names>Pan</given-names></name><name><surname>Yang</surname><given-names>Zhao-Ping</given-names></name></person-group><article-title><italic><tp:taxon-name><tp:taxon-name-part taxon-name-part-type="genus" reg="Astragalus">Astragalus</tp:taxon-name-part> <tp:taxon-name-part taxon-name-part-type="species" reg="wuqiaensis">wuqiaensis</tp:taxon-name-part></tp:taxon-name></italic> (<tp:taxon-name><tp:taxon-name-part taxon-name-part-type="family" reg="Fabaceae">Fabaceae</tp:taxon-name-part></tp:taxon-name>, <tp:taxon-name><tp:taxon-name-part taxon-name-part-type="subfamily" reg="Papilionoideae">Papilionoideae</tp:taxon-name-part></tp:taxon-name>, <tp:taxon-name><tp:taxon-name-part taxon-name-part-type="tribe" reg="Astragaleae">Astragaleae</tp:taxon-name-part></tp:taxon-name>), a new species from Xinjiang, China</article-title><source>PhytoKeys</source><day>01</day><month>04</month><year>2026</year><volume>272</volume><fpage>133</fpage><lpage>143</lpage><pub-id pub-id-type="doi">10.3897/phytokeys.272.186990</pub-id></mixed-citation></tp:treatment-meta><tp:nomenclature><tp:taxon-name><object-id xmlns:xlink="http://www.w3.org/1999/xlink" content-type="arpha" xlink:type="simple">679575FA-31AB-5D1A-AEB8-D531B743520F</object-id>
                    		<tp:taxon-name-part taxon-name-part-type="genus" reg="Astragalus">Astragalus</tp:taxon-name-part> <tp:taxon-name-part taxon-name-part-type="species" reg="wuqiaensis">wuqiaensis</tp:taxon-name-part>
                    	
                    		<object-id xmlns:xlink="http://www.w3.org/1999/xlink" content-type="ipni" xlink:type="simple">urn:lsid:ipni.org:names:77378247-1</object-id>
                    	</tp:taxon-name><tp:taxon-authority>Z.P.Yang, S.W.Zeng &amp; P.Li</tp:taxon-authority><tp:taxon-status xmlns:xlink="http://www.w3.org/1999/xlink" xlink:type="simple">sp. nov.</tp:taxon-status></tp:nomenclature><tp:treatment-sec sec-type="Diagnosis"><title>Diagnosis.</title><p>This species is characterized by erect stems forming dense clumps. The stems are densely covered with white stiff hairs at the base, becoming sparser upwards; the peduncles are nearly glabrous. Leaves are odd-pinnate, 4–8 cm long; leaflets 9–20 pairs, 2–8 mm × 2–5 mm, ovate to elliptic, glabrous adaxially, and with white short-appressed hairs abaxially. This set of characters readily distinguishes it from other species in sect. <italic>Cenantrum</italic>. Nevertheless, when examining herbarium specimens, it shows closer morphological affinity to <italic><tp:taxon-name><tp:taxon-name-part taxon-name-part-type="genus" reg="Astragalus">Astragalus</tp:taxon-name-part> <tp:taxon-name-part taxon-name-part-type="species" reg="hoffmeisteri">hoffmeisteri</tp:taxon-name-part></tp:taxon-name></italic> (Klotzsch) Ali (sect. <italic>Pseudosesbanella</italic>) and <italic><tp:taxon-name><tp:taxon-name-part taxon-name-part-type="genus" reg="Astragalus">Astragalus</tp:taxon-name-part> <tp:taxon-name-part taxon-name-part-type="species" reg="zadaensis">zadaensis</tp:taxon-name-part></tp:taxon-name></italic> Podlech &amp; L. R. Xu (sect. <italic>Galegiformes</italic>), both occurring in western Tibet. Detailed morphological differences among these three species are presented in Table <xref ref-type="table" rid="T2">2</xref>.</p><table-wrap id="T2" position="float" orientation="portrait"><label>Table 2.</label><caption><p>Main morphological differences among <italic><tp:taxon-name><tp:taxon-name-part taxon-name-part-type="genus" reg="Astragalus">Astragalus</tp:taxon-name-part> <tp:taxon-name-part taxon-name-part-type="species" reg="wuqiaensis">wuqiaensis</tp:taxon-name-part></tp:taxon-name></italic>, <italic><tp:taxon-name><tp:taxon-name-part taxon-name-part-type="genus" reg="Astragalus">Astragalus</tp:taxon-name-part> <tp:taxon-name-part taxon-name-part-type="species" reg="hoffmeisteri">hoffmeisteri</tp:taxon-name-part></tp:taxon-name></italic>, and <italic><tp:taxon-name><tp:taxon-name-part taxon-name-part-type="genus" reg="Astragalus">Astragalus</tp:taxon-name-part> <tp:taxon-name-part taxon-name-part-type="species" reg="zadaensis">zadaensis</tp:taxon-name-part></tp:taxon-name></italic>.</p></caption><table><tbody><tr><th rowspan="1" colspan="1">Characters</th><th rowspan="1" colspan="1"><italic><tp:taxon-name><tp:taxon-name-part taxon-name-part-type="genus" reg="Astragalus">A.</tp:taxon-name-part> <tp:taxon-name-part taxon-name-part-type="species" reg="wuqiaensis">wuqiaensis</tp:taxon-name-part></tp:taxon-name></italic> sp. nov.</th><th rowspan="1" colspan="1">
                      <italic>
                        <tp:taxon-name><tp:taxon-name-part taxon-name-part-type="genus" reg="Astragalus">A.</tp:taxon-name-part> <tp:taxon-name-part taxon-name-part-type="species" reg="hoffmeisteri">hoffmeisteri</tp:taxon-name-part></tp:taxon-name>
                      </italic>
                    </th><th rowspan="1" colspan="1">
                      <italic>
                        <tp:taxon-name><tp:taxon-name-part taxon-name-part-type="genus" reg="Astragalus">A.</tp:taxon-name-part> <tp:taxon-name-part taxon-name-part-type="species" reg="zadaensis">zadaensis</tp:taxon-name-part></tp:taxon-name>
                      </italic>
                    </th></tr><tr><td rowspan="1" colspan="1">Stem</td><td rowspan="1" colspan="1">Erect, 50–100 cm tall, forming dense clumps, densely pubescent at base, glabrescent toward apex.</td><td rowspan="1" colspan="1">Erect, up to 100 cm tall, flexuous, young shoots finely pubescent.</td><td rowspan="1" colspan="1">Erect, 30–40 cm tall, flexuous.</td></tr><tr><td rowspan="1" colspan="1">Stipule</td><td rowspan="1" colspan="1">ovate to triangular, 3–5 mm long, free, densely pubescent.</td><td rowspan="1" colspan="1">obliquely cordate-ovate, 3–13 mm long, connate at base, finely pubescent.</td><td rowspan="1" colspan="1">triangular, 6–7 mm long, free, sparsely white-ciliate.</td></tr><tr><td rowspan="1" colspan="1">leaflet</td><td rowspan="1" colspan="1">ovate to elliptic, 2–8 mm × 2–5 mm, apex emarginate with a short mucro, adaxial surface glabrous, abaxial surface and margin with white short-appressed hairs.</td><td rowspan="1" colspan="1">obovate, 4.5–11 mm × 2–8 mm, apex emarginate, both surfaces glabrous or sometimes sparsely pubescent along midvein.</td><td rowspan="1" colspan="1">obovate, 3–6 mm × 1.6–3 mm, apex emarginate, glabrous above, sparsely white appressed-hairy along the midvein beneath.</td></tr><tr><td rowspan="1" colspan="1">Calyx</td><td rowspan="1" colspan="1">tubular-campanulate, 6–7 mm long, densely pubescent.</td><td rowspan="1" colspan="1">tubular-campanulate, 4–5 mm long, glabrous to subglabrous.</td><td rowspan="1" colspan="1">campanulate, 2.5–3 mm long, subglabrous.</td></tr><tr><td rowspan="1" colspan="1">Corolla</td><td rowspan="1" colspan="1">yellow, 17–20 mm long.</td><td rowspan="1" colspan="1">pale purplish-red, 14 mm long.</td><td rowspan="1" colspan="1">yellow, 9–10 mm long.</td></tr><tr><td rowspan="1" colspan="1">Legume</td><td rowspan="1" colspan="1">1-locular, 30–40 mm × 10 mm, fusiform, slightly inflated.</td><td rowspan="1" colspan="1">1-locular, 11–12 mm × 4–8 mm, oblong, flattened.</td><td rowspan="1" colspan="1">1-locular, 20 mm × 4–5 mm, narrowly elliptic, slightly inflated.</td></tr></tbody></table></table-wrap></tp:treatment-sec><tp:treatment-sec sec-type="Description"><title>Description.</title><p>Perennial herb, 50–100 cm tall. <bold><italic>Stems</italic></bold> erect, much-branched, hollow, ridged, densely covered with white stiff hairs at base, sparsely covered with white stiff hairs on upper parts, with both white and black stiff hairs intermixed at junction with petiole. <bold><italic>Stipules</italic></bold> ovate, 3–5 mm long, glabrous on both surfaces, margin with white stiff hairs. <bold><italic>Leaves</italic></bold> odd-pinnate, 4–8 cm long; petiole ca. 1 cm long, with short white appressed hairs, intermixed with black appressed hairs at base; leaflets 9–20 pairs, 2–8 mm × 2–5 mm, ovate to elliptic, apex emarginate with a short mucro, base suborbicular to cuneate, adaxial surface glabrous, abaxial surface with white short-appressed hairs, margin with white short-appressed hairs; petiolule ≤ 1 mm, with white short-appressed hairs. <bold><italic>Inflorescence</italic></bold> an axillary raceme, lax, with numerous nodding flowers; peduncles conspicuously exceeding leaves, with white appressed hairs; bracts lanceolate, 2–3 mm, strigose on both surfaces; pedicels 3–7 mm, strigose. <bold><italic>Calyx</italic></bold> tubular-campanulate, 6–7 mm × 3–4 mm, external surface with mixed white and black strigose hairs, teeth short, triangular, less than 1 mm long, calyx tube oblique at orifice. <bold><italic>Corolla</italic></bold> yellow; standard 17–20 mm long, blade suborbicular, apex emarginate, base attenuate into a 4–5 mm claw; wings slightly shorter than standard, blade oblong, ca. 7 mm long, base with a short auricle, claw ca. 10 mm long; keel shorter than wings, blade with a short auricle, ca. 6 mm long, claw ca. 10 mm long; stamens diadelphous (9+1); ovary 1-locular, glabrous, slenderly long-stipitate, stigma without tufted hairs. <bold><italic>Legumes</italic></bold> 1-locular, membranous, fusiform, slightly inflated, <italic>ca</italic>. 3–4 cm × <italic>ca</italic>. 1 cm, stipe extending beyond calyx tube, up to 1 cm long. <bold><italic>Seeds</italic></bold> reniform, 4–5 mm × 3–4 mm, testa brown, smooth, with black spots (Figs <xref ref-type="fig" rid="F2">2</xref>, <xref ref-type="fig" rid="F3">3</xref>).</p><fig id="F2" position="float" orientation="portrait"><object-id xmlns:xlink="http://www.w3.org/1999/xlink" content-type="doi" xlink:type="simple">10.3897/phytokeys.272.186990.figure2</object-id><object-id xmlns:xlink="http://www.w3.org/1999/xlink" content-type="arpha" xlink:type="simple">07FF4657-39F0-5600-BD28-7A12C715B13F</object-id><label>Figure 2.</label><caption><p><italic><tp:taxon-name><tp:taxon-name-part taxon-name-part-type="genus" reg="Astragalus">Astragalus</tp:taxon-name-part> <tp:taxon-name-part taxon-name-part-type="species" reg="wuqiaensis">wuqiaensis</tp:taxon-name-part></tp:taxon-name></italic>. <bold>A</bold>. Habitat; <bold>B</bold>. Whole plant; <bold>C</bold>. Inflorescence; <bold>D</bold>. Infructescence; <bold>E</bold>. Abaxial surface of compound leaf and stipule; <bold>F</bold>. Adaxial surface of compound leaf; <bold>G</bold>. Leaflets; <bold>H</bold>. Stem base; <bold>I</bold>. Calyx; <bold>J</bold>. Standard; <bold>K</bold>. Wings; <bold>L</bold>. Keel; <bold>M</bold>. Stamens; <bold>N</bold>. Pistil; <bold>O</bold>. Flower; <bold>P</bold>. Interior of the pod; <bold>Q</bold>. Pod; <bold>R</bold>. Seeds. Photographs by Zhao-Ping Yang and Si-wei Zeng.</p></caption><graphic xmlns:xlink="http://www.w3.org/1999/xlink" xlink:href="phytokeys-272-133_article-186990__-g002.jpg" id="oo_1574514.jpg" position="float" orientation="portrait" xlink:type="simple"><uri content-type="original_file" xlink:type="simple">https://binary.pensoft.net/fig/1574514</uri></graphic></fig><fig id="F3" position="float" orientation="portrait"><object-id xmlns:xlink="http://www.w3.org/1999/xlink" content-type="doi" xlink:type="simple">10.3897/phytokeys.272.186990.figure3</object-id><object-id xmlns:xlink="http://www.w3.org/1999/xlink" content-type="arpha" xlink:type="simple">8665FD1B-D3B3-509F-9602-C5C5C6952B69</object-id><label>Figure 3.</label><caption><p>Holotype specimen of <italic><tp:taxon-name><tp:taxon-name-part taxon-name-part-type="genus" reg="Astragalus">Astragalus</tp:taxon-name-part> <tp:taxon-name-part taxon-name-part-type="species" reg="wuqiaensis">wuqiaensis</tp:taxon-name-part></tp:taxon-name></italic> (PE02648625).</p></caption><graphic xmlns:xlink="http://www.w3.org/1999/xlink" xlink:href="phytokeys-272-133_article-186990__-g003.jpg" id="oo_1574515.jpg" position="float" orientation="portrait" xlink:type="simple"><uri content-type="original_file" xlink:type="simple">https://binary.pensoft.net/fig/1574515</uri></graphic></fig></tp:treatment-sec><tp:treatment-sec sec-type="Type"><title>Type.</title><p>China • Xinjiang: Wuqia County, Ulugqat Township, <named-content xmlns:xlink="http://www.w3.org/1999/xlink" content-type="dwc:verbatimCoordinates" xlink:type="simple">40°02'12.7280"N, 74°35'06.3416"E</named-content>, elev. 2757 m. 11 July 2024, fl &amp; fr. <italic>Zhaoping YANG, Siwei ZENG et al. YZP001513</italic> (Holotype: PE02648625!) (Fig. <xref ref-type="fig" rid="F3">3</xref>). China • Xinjiang: Wuqia County, Jigen Township, <named-content xmlns:xlink="http://www.w3.org/1999/xlink" content-type="dwc:verbatimCoordinates" xlink:type="simple">40°14'37.39"N, 75°13'37.73"E</named-content>, elev. 2857 m. 15 July 2021, fl &amp; fr. <italic>Zhaoping YANG, Shiqiang SONG</italic>. YZP000257 (Paratype: TARU28021!).</p></tp:treatment-sec><tp:treatment-sec sec-type="Etymology"><title>Etymology.</title><p>The specific epithet <italic>wuqiaensis</italic> derives from the type locality of the new species.</p></tp:treatment-sec><tp:treatment-sec sec-type="Distribution and habitat"><title>Distribution and habitat.</title><p>This species is currently known only from Ulugqat Township and Jigen Township, Wuqia County, China (Fig. <xref ref-type="fig" rid="F4">4</xref>). In Ulugqat Township, it occurs on arid, rocky slopes at ca. 2,700 m elevation along watercourses, associated with perennial herbs (e.g., <italic><tp:taxon-name><tp:taxon-name-part taxon-name-part-type="genus" reg="Orobanche">Orobanche</tp:taxon-name-part> <tp:taxon-name-part taxon-name-part-type="species" reg="amoena">amoena</tp:taxon-name-part></tp:taxon-name></italic> C.A.Mey., <italic><tp:taxon-name><tp:taxon-name-part taxon-name-part-type="genus" reg="Artemisia">Artemisia</tp:taxon-name-part></tp:taxon-name></italic> spp., etc.) and other xerophytic vegetation. In Jigen Township, it grows in dry meadows at ca. 2,800 m.</p><fig id="F4" position="float" orientation="portrait"><object-id xmlns:xlink="http://www.w3.org/1999/xlink" content-type="doi" xlink:type="simple">10.3897/phytokeys.272.186990.figure4</object-id><object-id xmlns:xlink="http://www.w3.org/1999/xlink" content-type="arpha" xlink:type="simple">C7ECCED9-09B3-5374-A5E2-5FF96D478815</object-id><label>Figure 4.</label><caption><p>Distribution map of <italic><tp:taxon-name><tp:taxon-name-part taxon-name-part-type="genus" reg="Astragalus">Astragalus</tp:taxon-name-part> <tp:taxon-name-part taxon-name-part-type="species" reg="wuqiaensis">wuqiaensis</tp:taxon-name-part></tp:taxon-name></italic>.</p></caption><graphic xmlns:xlink="http://www.w3.org/1999/xlink" xlink:href="phytokeys-272-133_article-186990__-g004.jpg" id="oo_1574516.jpg" position="float" orientation="portrait" xlink:type="simple"><uri content-type="original_file" xlink:type="simple">https://binary.pensoft.net/fig/1574516</uri></graphic></fig></tp:treatment-sec><tp:treatment-sec sec-type="Phenology"><title>Phenology.</title><p>Flowering from June to July; fruiting from July to August.</p></tp:treatment-sec><tp:treatment-sec sec-type="Vernacular name"><title>Vernacular name.</title><p>We propose a Chinese name, Wū qià Mò jiá Huáng qí (Chinese pronunciation), 乌恰膜荚黄芪 (Chinese name).</p></tp:treatment-sec><tp:treatment-sec sec-type="Conservation status"><title>Conservation status.</title><p>Currently, <italic><tp:taxon-name><tp:taxon-name-part taxon-name-part-type="genus" reg="Astragalus">A.</tp:taxon-name-part> <tp:taxon-name-part taxon-name-part-type="species" reg="wuqiaensis">wuqiaensis</tp:taxon-name-part></tp:taxon-name></italic> is known only from two isolated populations ca. 70 km apart. Wuqia County is located in a remote, mountainous border region with limited accessibility, resulting in incomplete floristic survey coverage. Moreover, the county adjoins Kyrgyzstan, and the two areas share a substantial number of plant species, making a potential transboundary distribution of this species plausible. Owing to the currently insufficient distribution data, an accurate assessment under IUCN criteria is not feasible. Therefore, we recommend that it be provisionally classified as Data Deficient (<abbrev xmlns:xlink="http://www.w3.org/1999/xlink" xlink:title="Data Deficient" xlink:type="simple">DD</abbrev>).</p></tp:treatment-sec></tp:taxon-treatment>
